# Supplementary material for: Microbiome diversity protects against pathogens by nutrient blocking
Source: Science. Author manuscript; Available in PMC 2024 Oct 8. (PMC7616675; doi:10.1126/science.adj3502)
Supplement: Supplementary Material [file EMS199119-supplement-Supplementary_Material.zip]

Archive with 2 entries (2 files):
- science.adj3502_mdar_reproducibility_checklist.pdf
- science.adj3502_sm.pdf
